# Supplementary material for: Zisha Ceramics Modulate Metal-Ion Cycling and Volatile Aroma Evolution During Sauce-Flavor Baijiu Aging
Source: Foods. 2026 Jul 13;15(14):2477. doi: 10.3390/foods15142477 (PMC13408923; doi:10.3390/foods15142477)
Supplement: Supplementary file 1 [file foods-15-02477-s001.zip]

Archive with 1 entries (1 files):
- foods-4370376-supplementary.pdf
